# Supplementary material for: Generalized estimating equations for modeling cluster randomized trial data on smoking cessation among tuberculosis patients
Source: PLoS One. 2025 Oct 10;20(10):e0333992. doi: 10.1371/journal.pone.0333992 (PMC12513658; doi:10.1371/journal.pone.0333992)
Supplement: S1 File — (XLSX) [file pone.0333992.s001.xlsx]

## Sheet: GEE minimal data set
ID	age	Education	Occupation	marital status	age at started smoking	type of smoking	number of cigarete	Fagerstrom Index	peers	experience	emotional	rxarm	time	status of smoking
1	1	1	1	2	1	1	1	2	0	0	1	3	1	1
1	1	1	1	2	1	1	1	2	0	0	1	3	2	2
2	1	1	1	1	2	1	1	1	1	0	0	3	1	1
2	1	1	1	1	2	1	1	1	1	0	0	3	2	1
3	1	1	1	2	1	4	1	1	1	0	0	2	1	1
3	1	1	1	2	1	4	1	1	1	0	0	2	2	1
4	1	1	1	2	1	2	2	2	0	0	1	2	1	1
4	1	1	1	2	1	2	2	2	0	0	1	2	2	1
5	2	1	1	2	1	2	2	1	0	1	0	1	1	1
5	2	1	1	2	1	2	2	1	0	1	0	1	2	1
6	1	0	1	1	2	1	1	2	1	0	0	3	1	1
6	1	0	1	1	2	1	1	2	1	0	0	3	2	1
7	1	0	1	2	1	2	2	2	0	1	0	1	1	1
7	1	0	1	2	1	2	2	2	0	1	0	1	2	1
8	2	0	1	2	1	1	1	2	1	0	0	1	1	1
8	2	0	1	2	1	1	1	2	1	0	0	1	2	1
